# Supplementary material for: IbMYC2 Contributes to Salt and Drought Stress Tolerance via Modulating Anthocyanin Accumulation and ROS-Scavenging System in Sweet Potato
Source: Int J Mol Sci. 2024 Feb 8;25(4):2096. doi: 10.3390/ijms25042096 (PMC10889443; doi:10.3390/ijms25042096)
Supplement: Supplementary file 1 [file ijms-25-02096-s001.zip]

Archive with 4 entries (4 files):
- Supplementary_Material.pdf
- Table S1.pdf
- Table S2.pdf
- Table S3.pdf
